# Supplementary material for: Two Expansin Genes, AtEXPA4 and AtEXPB5, Are Redundantly Required for Pollen Tube Growth and AtEXPA4 Is Involved in Primary Root Elongation in Arabidopsis thaliana
Source: Genes (Basel). 2021 Feb 10;12(2):249. doi: 10.3390/genes12020249 (PMC7916401; doi:10.3390/genes12020249)
Supplement: Supplementary file 1 [file genes-12-00249-s001.zip]

Archive with 3 entries (2 files):
- Supplementary files_Revision/
- Supplementary files_Revision/Supplementary Figures 1-10_revision.docx
- Supplementary files_Revision/Supplementary Tables 1-3_revision.docx
